# Supplementary material for: Panel Based MALDI-TOF Tumour Profiling Is a Sensitive Method for Detecting Mutations in Clinical Non Small Cell Lung Cancer Tumour
Source: PLoS One. 2014 Jun 23;9(6):e100566. doi: 10.1371/journal.pone.0100566 (PMC4067351; doi:10.1371/journal.pone.0100566)
Supplement: Table S1 — All mutations detected by the customised MALDI-TOF panel, by sample. (XLSX) [file pone.0100566.s001.xlsx]

## Sheet: Sheet1
Sample ID	Assay Id (Gene-Assay)	Mutation
1	KRAS-G13AD	G13D
2	KRAS-G12ADV	G12D
2	KRAS-G12ADV	G12D
2	PIK3CA-H1047Y	H1047Y
3	KRAS-G12CRS	G12C
4	KRAS-G12CRS	G12C
4	P53-R282WR	R282W
5	PIK3CA-Q546RPL	Q546R
5	HRAS-Q61L/R/P	Q61R
5	P53-R213	R213*
6	KRAS-G12CRS	G12C
7	HRAS-G12A/D/V	G12D
8	PIK3CA-E545K/Q	E545K
8	P53-R273LH	R273H
9	KRAS-G12CRS	G12C
10	KRAS-G12CRS	G12C
11	KRAS-G12CRS	G12C
12	PIK3CA-E545K/Q	E545K
12	KRAS-G12ADV	G12D
13	P53-Y220CS	Y220C
14	P53-Y220CS	Y220C
15	PIK3CA-E542K/Q	E545K
16	KRAS-G13CS	G13C
17	KRAS-G12ADV	G12A
18	KRAS-G12ADV	G12V
19	EGFR-E746_A750DEL-2236-2250	EGFR-E746_A750DEL-2236-2250
20	P53-G245SCR	G245C
20	CDNK2A P114L341CT	P114R
21	KRAS-G12CRS	G12C
22	EGFR-L858R	L858R
23	EGFR-E746_A750DEL-2236-2250	EGFR-E746_A750DEL-2236-2250
24	KRAS-G12CRS	G12C
25	KRAS-G12ADV	G12V
26	KRAS-G12ADV	G12V
27	CDNK2A R58_172C-T	R58*
28	KRAS-G12ADV	G12D
28	KRAS-Q61EK	Q61E
28	PTEN-R130LPQ	R130Q
28	EGFR-T790M	T790M
29	EGFR-E746_A750DEL-2235-2249	EGFR-E746_A750DEL-2235-2249
29	NRAS-G13CR	G13S
29	PTEN R173PH	R173H
29	P53-R273LH	R273H
30	PIK3CA-E542K/Q	E545K
31	KRAS-G12CRS	G12C
32	BRAF-V600E/K/L	V600E
33	LKB1-F354L[1062CG]	F354L
34	KRAS-G12ADV	G12A
35	EGFR-L858R	L858R
36	KRAS-Q61H	Q61H
37	KRAS-G12ADV	G12D
38	P53-R273LH	R273P
39	BRAF-V600E/K/L	V600E
40	NRAS-G12CRS	G12R
41	KRAS-G12ADV	G12V
42	KRAS-G12CRS	G12C
43	KRAS-G12CRS	G12C
44	KRAS-G12ADV	G12D
45	EGFR-L858R	L858R
46	P53-Y220CS	Y220C
47	FGFR3-R248C	R248C
48	KRAS-G12CRS	G12C
49	NRAS-Q61LR	Q61L
50	KRAS-G12CRS	G12C
51	KRAS-G12CRS	G12C
52	PIK3CA-E542K/Q	E545K
52	P53-Y220CS	Y220C
53	KRAS-G12ADV	G12D
54	KRAS-G12CRS	G12C
54	CDNK2A R58_172C-T	R58*
55	KRAS-G13CS	G13C
56	EGFR-L858R	L858R
57	EGFR-E746_A750DEL-2235-2249	EGFR-E746_A750DEL-2235-2249
57	P53-Y220CS	Y220C
58	P53-Y220CS	Y220C
59	PIK3CA-E545K/Q	E545K
59	P53-R273LH	R273L
60	EGFR-L858R	L858R
61	KRAS-G12ADV	G12D
62	EGFR-E746_A750DEL-2235-2249	EGFR-E746_A750DEL-2235-2249
63	EGFR-L858R	L858R
64	EGFR-E746_A750DEL-2236-2250	EGFR-E746_A750DEL-2236-2250
65	PTEN R173C517CT	R173C
66	KRAS-G12ADV	G12D
67	EGFR-L858R	L858R
68	EGFR-E746_A750DEL-2235-2249	EGFR-E746_A750DEL-2235-2249
69	EGFR-E746_A750DEL-2235-2249	EGFR-E746_A750DEL-2235-2249
70	EGFR-E746_A750DEL-2236-2250	EGFR-E746_A750DEL-2236-2250
71	KRAS-G12ADV	G12D
72	CDNK2A D108Y322GT	D108Y
73	P53-G245SCR	G245S
74	KRAS-G12ADV	G12V
74	P53-R282WR	R282W
75	P53-R273LH	R273L
76	KRAS-G12CRS	G12C
76	CDNK2A W110330GA	W110*
77	BRAF-V600E/K/L	V600E
78	PIK3CA-E545K/Q	E545K
79	KRAS-G12CRS	G12S
80	KRAS-G12ADV	G12D
81	KRAS-G12ADV	G12V
82	KRAS-G12CRS	G12C
82	P53-R273C	R273C
83	KRAS-G12ADV	G12A
84	KRAS-G12ADV	G12D
85	EGFR-E746_A750DEL-2236-2250	EGFR-E746_A750DEL-2236-2250
86	KRAS-G12ADV	G12D
87	KRAS-G12CRS	G12C
88	KRAS-G12CRS	G12C
89	KRAS-G12CRS	G12C
89	FGFR3-R248C	R248C
90	KRAS-Q61H	Q61H
90	P53-R175HL	R175H
91	KRAS-G12ADV	G12D
92	NRAS-Q61LR	Q61L
93	KRAS-G12CRS	G12C
94	P53-R273LH	R273L
95	KRAS-G12CRS	G12C
96	P53-R175HL	R175H
97	KRAS-G13AD	G13D
98	P53-R175HL	R175H
99	P53-R248W/G	R248W
100	NRAS-Q61LR	Q61L
101	KRAS-G12CRS	G12C
101	KRAS-G12CRS	G12C
102	EGFR-L858R	L858R
103	PIK3CA-E545K/Q	E545K
103	EGFR-E746_A750DEL-2236-2250	EGFR-E746_A750DEL-2236-2250
104	CDNK2A P114L341CT	P114L
105	P53-Y220CS	Y220C
106	KRAS-G12CRS	G12C
107	KRAS-G12CRS	G12C
